# Supplementary material for: Image-Guided Intraoperative Assessment of Surgical Margins in Oral Cavity Squamous Cell Cancer: A Diagnostic Test Accuracy Review
Source: Diagnostics (Basel). 2023 May 25;13(11):1846. doi: 10.3390/diagnostics13111846 (PMC10252470; doi:10.3390/diagnostics13111846)
Supplement: Supplementary file 1 [file diagnostics-13-01846-s001.zip]

Archive with 4 entries (3 files):
- diagnostics-2352719-supplementary/
- diagnostics-2352719-supplementary/Supplementary Table S1 (A.1).pdf
- diagnostics-2352719-supplementary/Supplementary Table S2 (A.2).pdf
- diagnostics-2352719-supplementary/Supplementary Table S3 (A.3).pdf
